# Supplementary material for: Surveillance of Antimicrobial Resistance in the ECOWAS Region: Setting the Scene for Critical Interventions Needed
Source: Antibiotics (Basel). 2024 Jul 5;13(7):627. doi: 10.3390/antibiotics13070627 (PMC11273779; doi:10.3390/antibiotics13070627)
Supplement: Supplementary file 1 [file antibiotics-13-00627-s001.zip]

Archive with 1 entries (1 files):
- antibiotics-3078332-supplementary.pdf
